# Supplementary material for: Comprehensive plasma metabolomics analysis of berberine treatment in ulcerative colitis rats by LC-MS/MS
Source: Front Chem. 2024 Dec 11;12:1518110. doi: 10.3389/fchem.2024.1518110 (PMC11668600; doi:10.3389/fchem.2024.1518110)
Supplement: Supplementary file 2 [file DataSheet2.xlsx]

## Sheet: Table S2
Classification and Mass Spectrometry Information of Metabolites
Metabolite Classification	Metabolite Name	ESI mode	Quadrupole 1	Quadrupole 3	Declustering Potential	Entrance Potential	Collision Energy	Collision Cell Exit Potential	Formula
Organooxygen compounds	Malondialdehyde	Negative	71	41	-40	-10	-15	-11	C3H4O2
Amino acids, peptides, and analogues	Glycine	Positive	76	76	40	10	6	10	C2H5NO2
Hydroxy acids and derivatives	L-Lactic acid	Negative	89	43	-45	-10	-15	-11	C3H6O3
Keto acids and derivatives	Acetoacetic acid	Negative	101	57	-30	-10	-14	-11	C4H6O3
Fatty Acyls	Isovaleric acid 1	Negative	101.01	101	-40	-10	-10	-11	C5H10O2
Fatty Acyls	Isovaleric acid 2	Negative	101.01	57	-35	-10	-12	-11	C5H10O2
Carboxylic acids and derivatives	Malonic acid 2	Negative	103.1	41	-50	-10	-35	-11	C3H4O4
Hydroxy acids and derivatives	2-Hydroxybutyric acid 1	Negative	103.11	103.1	-40	-10	-8	-11	C4H8O3
Hydroxy acids and derivatives	2-Hydroxybutyric acid 2	Negative	103.11	57	-40	-10	-14	-11	C4H8O3
Hydroxy acids and derivatives	alpha-Hydroxyisobutyric acid	Negative	103.13	57	-25	-10	-16	-11	C4H8O3
Organooxygen compounds	Glyceric acid	Negative	105.1	75	-50	-10	-16	-11	C3H6O4
Carboxylic acids and derivatives	Fumaric acid 1	Negative	115.1	71	-36	-10	-10	-11	C4H4O4
Carboxylic acids and derivatives	Fumaric acid 2	Negative	115.1	27	-36	-10	-18	-11	C4H4O4
Carboxylic acids and derivatives	Maleic acid 1	Negative	115.11	71	-40	-10	-15	-11	C4H4O4
Carboxylic acids and derivatives	Maleic acid 2	Negative	115.11	27	-40	-10	-26	-11	C4H4O4
Keto acids and derivatives	alpha-Ketoisovaleric acid	Negative	115.12	71	-20	-10	-12	-11	C5H8O3
Amino acids, peptides, and analogues	Acetylglycine	Negative	116.1	74	-75	-10	-15	-11	C4H7NO3
Carboxylic acids and derivatives	Succinic acid	Negative	117.1	73	-50	-10	-17	-11	C4H6O4
Fatty Acyls	3-Hydroxyisovaleric acid	Negative	117.12	59	-10	-10	-16	-11	C5H10O3
Amino acids, peptides, and analogues	Threonine	Negative	118.11	74	-40	-10	-30	-11	C4H9NO3
Organic sulfonic acids and derivatives	Taurine	Negative	124.1	80	-30	-10	-27	-11	C2H7NO3S
Amino acids, peptides, and analogues	Pyroglutamic acid 1	Negative	128.1	84	-40	-10	-16	-11	C5H7NO3
Amino acids, peptides, and analogues	Pyroglutamic acid 2	Negative	128.1	82	-40	-10	-19	-11	C5H7NO3
Keto acids and derivatives	2-Ketohexanoic acid 1	Negative	129.14	129.1	-70	-10	-8	-11	C6H10O3
Keto acids and derivatives	3-Methyl-2-oxovaleric acid 1	Negative	129.15	129.1	-60	-10	-8	-11	C6H10O3
Amino acids, peptides, and analogues	N-Acetylalanine	Negative	130.1	88	-30	-10	-16	-11	C5H9NO3
Keto acids and derivatives	Oxalacetic acid 1	Negative	131.11	87	-30	-10	-15	-11	C4H4O5
Carboxylic acids and derivatives	Glutaric Acid	Negative	131.12	87	-60	-10	-15	-11	C5H8O4
Fatty Acyls	Methylsuccinic acid 2	Negative	131.13	87	-40	-10	-16	-11	C5H8O4
Organic carbonic acids and derivatives	Ureidopropionic Acid 1	Negative	131.14	131.1	-60	-10	-8	-11	C4H8N2O3
Carboxylic acids and derivatives	Ethylmalonic acid	Negative	131.16	87	-15	-10	-12	-11	C5H8O4
Amino acids, peptides, and analogues	Aspartic Acid	Negative	132.1	88	-80	-10	-20	-11	C4H7NO4
Hydroxy acids and derivatives	Malic acid 1	Negative	133.1	115.1	-50	-10	-15	-11	C4H6O5
Hydroxy acids and derivatives	Malic acid 2	Negative	133.1	71	-50	-10	-17	-11	C4H6O5
Imidazopyrimidines	hypoxanthine	Negative	135.1	92	-50	-10	-30	-11	C5H4N4O
Benzene and substituted derivatives	Phenylacetic acid	Negative	135.11	91	-10	-10	-10	-11	C8H8O2
Organooxygen compounds	Erythronic acid	Negative	135.13	75	-24	-10	-18	-11	C4H8O5
Organooxygen compounds	Threonic acid 1	Negative	135.14	89	-24	-10	-15	-11	C4H8O5
Organooxygen compounds	Threonic acid 2	Negative	135.14	75	-24	-10	-18	-11	C4H8O5
Benzene and substituted derivatives	2-Aminobenzoic acid	Negative	136.1	92	-50	-10	-20	-11	C7H7NO2
Organic phosphoric acids and derivatives	acetylphosphate	Negative	139.1	79	-40	-10	-14	-11	C2H5O5P
Organic phosphoric acids and derivatives	Carbamoyl phosphate	Negative	140.1	79	-35	-10	-23	-11	CH4NO5P
Organic phosphoric acids and derivatives	O-Phosphoethanolamine	Negative	140.11	79	-20	-10	-18	-11	C2H8NO4P
Keto acids and derivatives	Oxoglutarate 1	Negative	145.1	101.1	-40	-10	-10	-11	C5H6O5
Keto acids and derivatives	Oxoglutarate 2	Negative	145.1	57	-40	-10	-16	-11	C5H6O5
Fatty Acyls	Adipic Acid 1	Negative	145.11	101.1	-50	-10	-16	-11	C6H10O4
Benzene and substituted derivatives	Phenylpropiolic acid	Negative	145.12	101.1	-50	-10	-15	-11	C9H6O2
Fatty Acyls	2-Methylglutaric acid	Negative	145.13	101.1	-25	-10	-18	-11	C6H10O4
Amino acids, peptides, and analogues	o-Acetylserine	Negative	146.1	116.1	-30	-10	-14	-11	C5H9NO4
Fatty Acyls	Mevalonate 1	Negative	147.1	59	-50	-10	-15	-11	C6H11O4
Hydroxy acids and derivatives	2-Hydroxyglutarate	Negative	147.11	129.1	-40	-10	-14	-11	C5H8O5
Benzene and substituted derivatives	3-Methylphenylacetic acid	Negative	149.12	105	-50	-10	-12	-11	C9H10O2
Benzene and substituted derivatives	Phenylglyoxylic acid	Negative	149.13	77	-20	-10	-16	-11	C8H6O3
Phenylpropanoic acids	Hydrocinnamic acid	Negative	149.14	105.1	-18	-10	-14	-11	C9H10O2
Phenols	3-Hydroxyphenylacetic acid	Negative	151.1	107.1	-40	-10	-21	-11	C8H8O3
Phenols	ortho-Hydroxyphenylacetic acid	Negative	151.11	107.1	-12	-10	-18	-11	C8H8O3
Phenols	p-Hydroxyphenylacetic acid	Negative	151.12	107.1	-25	-10	-16	-11	C8H8O3
Benzene and substituted derivatives	Mandelic acid	Negative	151.14	107.1	-15	-10	-12	-11	C8H8O3
Benzene and substituted derivatives	3-Hydroxyanthranilic Acid	Negative	152.1	108.1	-30	-10	-20	-11	C7H7NO3
Benzene and substituted derivatives	2-Pyrocatechuic acid 2	Negative	153.1	109.1	-30	-10	-22	-11	C7H6O4
Azoles	Allantoin	Positive	159.11	99	50	10	11	10	C4H6N4O3
Organooxygen compounds	Dihydroorotate 2	Negative	157.11	42	-55	-10	-38	-11	C4H6N4O3
Amino acids, peptides, and analogues	Isovalerylglycine	Negative	158.1	74	-20	-10	-16	-11	C7H13NO3
Amino acids, peptides, and analogues	2-Aminoadipic acid	Negative	160.1	116.1	-50	-10	-17	-11	C6H11NO4
Indoles and derivatives	Indole-3-carboxylic acid	Positive	162.12	118.1	50	10	19	10	C9H7NO2
Indoles and derivatives	2-Indolecarboxylic acid	Negative	160.12	116.1	-23	-10	-18	-11	C9H7NO2
Cinnamic acids and derivatives	4-Hydroxycinnamic acid	Negative	163.12	119.1	-20	-10	-22	-11	C9H8O3
Organooxygen compounds	L-Xylonic acid	Negative	165.12	75	-25	-10	-20	-11	C5H10O6
Phenylpropanoic acids	Desaminotyrosine	Negative	165.13	121.1	-30	-10	-16	-11	C9H10O3
Pyridines and derivatives	Quinolinic acid	Positive	168.1	150.1	20	10	15	10	C7H5NO4
Benzene and substituted derivatives	Homogentisic acid	Negative	167.11	123.1	-25	-10	-15	-11	C8H8O4
Imidazopyrimidines	Uric acid 1	Negative	167.12	124.1	-35	-10	-15	-11	C5H4N4O3
Imidazopyrimidines	Uric acid 2	Negative	167.12	42	-35	-10	-54	-11	C5H4N4O3
Organooxygen compounds	Glycerol 3-phosphate	Negative	171.1	79	-60	-10	-22	-11	C3H9O6P
Carboxylic acids and derivatives	trans-Aconitic acid	Negative	173.1	85	-30	-10	-16	-11	C6H6O6
Carboxylic acids and derivatives	cis-Aconitic acid 1	Negative	173.11	129.1	-60	-10	-20	-11	C6H6O6
cis-Aconitic acid	cis-Aconitic acid 2	Negative	173.11	85	-60	-10	-16	-11	C6H6O6
cis-Aconitic acid	cis-Aconitic acid 3	Negative	173.11	59	-60	-10	-24	-11	C6H6O6
Amino acids, peptides, and analogues	N-Acetylornithine	Negative	173.12	131.1	-70	-10	-18	-11	C7H14N2O3
Organooxygen compounds	Shikimic Acid	Negative	173.13	93	-50	-10	-20	-11	C7H10O5
Amino acids, peptides, and analogues	Citrulline	Positive	159.1	40	10	14	10	10	C6H13N3O3
Dihydrofurans	Ascorbic acid 1	Negative	175.1	115.1	-50	-10	-18	-11	C6H8O6
Dihydrofurans	Ascorbic acid 2	Negative	175.1	87	-50	-10	-25	-11	C6H8O6
Fatty Acyls	2-Isopropylmalic acid 1	Negative	175.12	115.1	-60	-10	-21	-11	C7H12O5
Amino acids, peptides, and analogues	Ureidosuccininc Acid	Negative	175.13	88	-20	-10	-26	-11	C5H8N2O5
Amino acids, peptides, and analogues	Allantoic acid	Negative	175.14	132.1	-40	-10	-14	-11	C4H8N4O4
Organooxygen compounds	Gluconolactone	Negative	177.11	129.1	-80	-10	-13	-11	C6H10O6
Organooxygen compounds	D-Glucose 1	Negative	179.1	89	-40	-10	-13	-11	C6H12O6
Organooxygen compounds	myo-Inositol 1	Negative	179.14	161.1	-30	-10	-16	-11	C6H12O6
Organooxygen compounds	myo-Inositol 2	Negative	179.14	87	-30	-10	-20	-11	C6H12O6
Phenols	Homovanillic acid	Negative	181.1	137	-50	-10	-10	-11	C9H10O4
Phenylpropanoic acids	Hydroxyphenyllactic acid 2	Negative	181.13	119.1	-60	-10	-24	-11	C9H10O4
Pyridines and derivatives	4-Pyridoxic acid 1	Negative	182.1	138.1	-40	-10	-20	-11	C8H9NO4
Amino acids, peptides, and analogues	Homocysteic Acid	Negative	182.11	80	-40	-10	-31	-11	C4H9NO5S
Organooxygen compounds	2-Phosphoglycerate 1	Negative	185.1	97	-20	-10	-20	-11	C3H7O7P
Organooxygen compounds	3-Phosphoglyceric acid 1	Negative	185.11	97	-20	-10	-20	-11	C3H7O7P
Amino acids, peptides, and analogues	N-Acetylglutamine 1	Negative	187.1	127.1	-50	-10	-20	-11	C7H12N2O4
Indoles and derivatives	Indole-3-propionic acid	Negative	188.12	59	-20	-10	-18	-11	C11H11NO2
Carboxylic acids and derivatives	Isocitric Acid 1	Negative	191.11	117.1	-40	-10	-19	-11	C6H8O7
Organooxygen compounds	Glucoronate 1	Negative	193.1	113.1	-40	-10	-20	-11	C6H10O7
Organooxygen compounds	Glucoronate 2	Negative	193.1	73	-40	-10	-19	-11	C6H10O7
Organooxygen compounds	Gluconic acid 1	Negative	195.1	129.1	-50	-10	-17	-11	C6H12O7
Organooxygen compounds	Gluconic acid 2	Negative	195.1	75	-50	-10	-24	-11	C6H12O7
Phenols	4-Hydroxy-3-nitrophenylacetate	Negative	196.1	122.1	-35	-10	-14	-11	C8H7NO5
Organic sulfuric acids and derivatives	Indoxyl sulfate	Negative	212.1	80	-50	-10	-35	-11	C8H7NO4S
Organooxygen compounds	Deoxyribose-5-phosphate 1	Negative	213.1	97	-90	-10	-19	-11	C5H11O7P
Organooxygen compounds	Pantothenic acid 2	Negative	218.1	88	-80	-10	-18	-11	C9H17NO5
Amino acids, peptides, and analogues	Cystathionine	Negative	221.1	134.1	-40	-10	-18	-11	C7H14N2O4S
Amino acids, peptides, and analogues	3-Nitrotyrosine	Negative	225.1	179.1	-50	-10	-16	-11	C9H10N2O5
Organooxygen compounds	D-Ribose 5-phosphate 1	Negative	229.1	97	-50	-10	-18	-11	C5H11O8P
Organooxygen compounds	D-Ribulose 5-phosphate 1	Negative	229.11	97	-60	-10	-16	-11	C5H11O8P
Pyrimidine nucleosides	Thymidine 2	Negative	241.1	42	-60	-10	-55	-11	C10H14N2O5
Pyrimidine nucleosides	cytidine	Negative	242.1	109.1	-40	-10	-35	-11	C9H13N3O5
Fatty Acyls	Palmitic acid 1	Negative	255.1	255.1	-60	-10	-15	-11	C16H32O2
Fatty Acyls	Tetradecanedioic acid 1	Negative	257.11	239.1	-90	-10	-25	-11	C14H26O4
Organooxygen compounds	6-Phosphonoglucono-D-lactone	Negative	257.13	97	-50	-10	-22	-11	C6H11O9P
Organooxygen compounds	Glucosamine 6-phosphate	Negative	258.1	97	-50	-10	-24	-11	C6H14NO8P
Organooxygen compounds	Fructose 1-phosphate 1	Negative	259.1	97	-50	-10	-20	-11	C6H13O9P
Organooxygen compounds	Fructose 6-Phosphate 1	Negative	259.11	97	-50	-10	-20	-11	C6H13O9P
Organooxygen compounds	Glucose 1-Phosphate 1	Negative	259.12	97	-50	-10	-20	-11	C6H13O9P
Organooxygen compounds	Glucose 6-Phosphate 1	Negative	259.13	97	-50	-10	-20	-11	C6H13O9P
Amino acids, peptides, and analogues	Phenylacetylglutamine 1	Negative	263.1	145.1	-40	-10	-20	-11	C13H16N2O4
Purine nucleosides	Inosine 1	Negative	267.11	135.1	-70	-10	-28	-11	C10H12N4O5
Purine nucleosides	Inosine 2	Negative	267.11	108.1	-70	-10	-55	-11	C10H12N4O5
Organooxygen compounds	6-phosphogluconate	Negative	275.1	97	-50	-10	-22	-11	C6H13O10P
Fatty Acyls	Linoleic Acid	Negative	279.1	261.1	-50	-10	-25	-11	C18H32O2
Purine nucleosides	xanthosine	Positive	285.1	153.1	50	10	15	10	C10H12N4O6
Amino acids, peptides, and analogues	Argininosuccinic acid	Positive	291.1	70	50	10	46	10	C10H18N4O6
Organooxygen compounds	D-Sedoheptulose 7-phosphate	Negative	289.12	97	-50	-10	-24	-11	C7H15O10P
Fatty Acyls	13-HODE	Negative	295.1	195.1	-50	-10	-25	-11	C18H32O3
Amino acids, peptides, and analogues	N-Acetylaspartylglutamic acid	Negative	303.1	285.1	-25	-10	-12	-11	C11H16N2O8
Fatty Acyls	Arachidonic acid 1	Negative	303.11	259.1	-50	-10	-16	-11	C20H32O2
Fatty Acyls	Arachidonic acid 2	Negative	303.11	59	-50	-10	-50	-11	C20H32O2
Amino acids, peptides, and analogues	Glutathione reduced	Negative	306.1	143.1	-50	-10	-26	-11	C10H17N3O6S
Organooxygen compounds	N-Acetylneuraminic acid	Negative	308.1	87	-50	-10	-20	-11	C11H19NO9
Non-metal oxoanionic compounds	Geranyl pyrophosphate	Negative	313.1	79	-40	-10	-63	-11	C10H20O7P2
Fatty Acyls	12-HETE	Negative	319.1	179.1	-50	-10	-20	-11	C20H32O3
Pyrimidine nucleotides	5-Thymidilic acid (dTMP) 2	Negative	321.1	79	-50	-10	-68	-11	C10H15N2O8P
Pyrimidine nucleotides	CMP n1	Negative	322.1	211.1	-50	-10	-23	-11	C9H14N3O8P
Pyrimidine nucleotides	CMP n3	Negative	322.1	79	-50	-10	-35	-11	C9H14N3O8P
Organooxygen compounds	Sucrose 2	Negative	341.1	59	-75	-10	-50	-11	C12H22O11
Purine nucleotides	Adenosine monophosphate 1	Negative	346.1	134.1	-70	-10	-55	-11	C10H14N5O7P
Purine nucleotides	GMP n1	Negative	362.1	211.1	-60	-10	-26	-11	C10H14N5O8P
Purine nucleotides	Xanthylic acid 1	Negative	363.1	211.1	-50	-10	-26	-11	C10H13N4O9P
Pyrimidine nucleotides	Orotidylic acid	Negative	367.1	323.1	-75	-10	-15	-11	C10H13N2O11P
Pteridines and derivatives	Riboflavin n1	Negative	375.1	255.1	-70	-10	-24	-11	C17H20N4O6
Prenol lipids	Farnesyl pyrophosphate 1	Negative	381.1	159.1	-30	-10	-27	-11	C15H28O7P2
Lactones	S-Adenosyl-L-homocysteine	Negative	383.1	134.1	-60	-10	-31	-11	C14H20N6O5S
Organooxygen compounds	Phosphoribosyl pyrophosphate 1	Negative	389.1	291.1	-50	-10	-15	-11	C5H13O14P3
Pyrimidine nucleotides	dTDP 1	Negative	401.1	275.1	-35	-10	-25	-11	C10H16N2O11P2
Pyrimidine nucleotides	CDP n	Negative	402.1	159.1	-70	-10	-33	-11	C40H50N12O9
Pyrimidine nucleotides	Uridine 5'-diphosphate 3	Negative	403.1	79	-70	-10	-55	-11	C9H14N2O12P2
Steroids and steroid derivatives	Cholic acid	Negative	407.1	343.1	-30	-10	-44	-11	C24H40O5
Purine nucleotides	Adenosine phosphosulfate	Negative	426.13	346.1	-60	-10	-25	-11	C10H14N5O10PS
Purine nucleotides	IDP 1	Negative	427.1	329.1	-70	-10	-26	-11	C10H14N4O11P2
Purine nucleotides	IDP 2	Negative	427.1	159.1	-70	-10	-27	-11	C10H14N4O11P2
Phenols	Folic acid	Negative	440.1	311.1	-75	-10	-35	-11	C19H19N7O6
Cinnamic acids and derivatives	GDP 2	Negative	442.1	79	-70	-10	-95	-11	C10H15N5O11P2
Fatty Acyls	3-Hydroxy-3-methylglutaryl-CoA	Negative	454.7	79	-45	-10	-120	-11	C27H44N7O20P3S
Pyrimidine nucleotides	UTP 2	Negative	483.2	79	-70	-10	-90	-11	C9H15N2O15P3
Purine nucleotides	dGTP 2	Negative	506.22	79	-60	-10	-70	-11	C10H16N5O13P3
Purine nucleotides	Adenosine triphosphate 2	Negative	506.23	79	-60	-10	-70	-11	C10H16N5O13P3
Steroids and steroid derivatives	Taurocholic acid	Negative	514.2	80	-40	-10	-128	-11	C26H45NO7S
Steroids and steroid derivatives	Tauro-alpha-muricholic acid	Negative	514.21	80	-35	-10	-130	-11	C26H45NO7S
Amino acids, peptides, and analogues	Oxidized glutathione	Negative	611.2	306.1	-50	-10	-32	-11	C20H32N6O12S2
(5'->5')-dinucleotides	NADH	Negative	664.2	79	-80	-10	-100	-11	C21H29N7O14P2
Organonitrogen compounds	Trimethylamine	Positive	60	44	50	10	30	10	C3H9N
Organic carbonic acids and derivatives	Urea	Positive	61	44	45	10	25	10	CH4N2O
Amino acids, peptides, and analogues	Glycine 2	Positive	76	30	40	10	20	10	C2H5NO2
Organonitrogen compounds	Trimethylamine N-oxide	Positive	76.01	58	50	10	35	10	C3H9NO
Organonitrogen compounds	Putrescine 1	Positive	89	72	50	10	15	10	C4H12N2
Amino acids, peptides, and analogues	L-Alanine	Positive	90	44	30	10	17	10	C3H7NO2
Amino acids, peptides, and analogues	Sarcosine	Positive	90.01	44	35	10	15	10	C3H7NO2
Amino acids, peptides, and analogues	beta-Alanine	Positive	90.02	72	15	10	11	10	C3H7NO2
Amino acids, peptides, and analogues	L-2-aminobutyric acid 1	Positive	104	58	30	10	15	10	C4H9NO2
Amino acids, peptides, and analogues	L-2-aminobutyric acid 2	Positive	104	30	30	10	33	10	C4H9NO2
Amino acids, peptides, and analogues	3-Aminoisobutyrate 1	Positive	104.01	86	40	10	10	10	C4H9NO2
Organonitrogen compounds	Choline	Positive	104.1	60	70	10	25	10	C5H14NO+
Amino acids, peptides, and analogues	Dimethylglycine	Positive	104.11	58	40	10	19	10	C4H9NO2
Hydroxy acids and derivatives	3-Hyrdoxybutarate 1	Positive	105	87	60	10	15	10	C4H8O3
Hydroxy acids and derivatives	3-Hyrdoxybutarate 2	Positive	105	77	60	10	20	10	C4H8O3
Amino acids, peptides, and analogues	L-Serine	Positive	106.01	60	50	10	17	10	C3H7NO3
Pyrimidines and pyrimidine derivatives	Cytosine 1	Positive	112	95	60	10	25	10	C4H5N3O
Pyrimidines and pyrimidine derivatives	Cytosine 2	Positive	112	69	60	10	25	10	C4H5N3O
Organonitrogen compounds	Histamine	Positive	112.01	95	50	10	20	10	C5H9N3
Amino acids, peptides, and analogues	Creatinine	Positive	114	44	50	10	27	10	C4H7N3O
Amino acids, peptides, and analogues	L-Proline	Positive	116	70	55	10	21	10	C5H9NO2
Amino acids, peptides, and analogues	5-Aminopentanoic acid 2	Positive	118.03	55	50	10	25	10	C5H11NO2
Amino acids, peptides, and analogues	Betaine 1	Positive	118	59	60	10	25	10	C5H12NO2+
Amino acids, peptides, and analogues	Betaine 2	Positive	118	58	60	10	35	10	C5H12NO2+
Amino acids, peptides, and analogues	L-Valine 1	Positive	118.02	72	40	10	15	10	C5H11NO2
Amino acids, peptides, and analogues	L-Valine 2	Positive	118.02	55	40	10	28	10	C5H11NO2
Amino acids, peptides, and analogues	Norvaline 1	Positive	118.03	72	40	10	15	10	C5H11NO2
Amino acids, peptides, and analogues	Norvaline 2	Positive	118.03	43	40	10	73	10	C5H11NO2
Amino acids, peptides, and analogues	beta-N-Methylamino-L-alanine	Positive	119.08	88.04	40	10	21	10	C4H10N2O2
Amino acids, peptides, and analogues	L-Homoserine 1	Positive	120	74	50	10	15	10	C4H9NO3
Amino acids, peptides, and analogues	L-Threonine 2	Positive	120.01	74	30	10	15	10	C4H9NO3
Amino acids, peptides, and analogues	L-Cysteine 2	Positive	122	59	50	10	30	10	C3H7NO2S
Pyridines and derivatives	Niacinamide	Positive	123	80	60	10	26	10	C6H6N2O
Pyridines and derivatives	Nicotinic acid 1	Positive	124	80	50	10	27	10	C6H5NO2
Pyridines and derivatives	Nicotinic acid 2	Positive	124	78	50	10	30	10	C6H5NO2
Pyridines and derivatives	Picolinic acid 2	Positive	124.01	78	50	10	27	10	C6H5NO2
Amino acids, peptides, and analogues	Pyroglutamic Acid 1	Positive	130	101.9	50	10	14	10	C5H7NO3
Amino acids, peptides, and analogues	Pyroglutamic Acid 2	Positive	130	84	50	10	20	10	C5H7NO3
Amino acids, peptides, and analogues	L-Pipecolic acid 1	Positive	130.01	84	50	10	20	10	C6H11NO2
Amino acids, peptides, and analogues	L-Pipecolic acid 2	Positive	130.01	67	50	10	38	10	C6H11NO2
Fatty Acyls	Mesaconic acid 2	Positive	131.01	85	30	10	10	10	C5H6O4
Amino acids, peptides, and analogues	Creatine	Positive	132	90	50	10	17	10	C4H9N3O2
Amino acids, peptides, and analogues	3-Hydroxyproline 1	Positive	132.02	86	50	10	20	10	C5H9NO3
Amino acids, peptides, and analogues	5-Aminolevulinic acid 2	Positive	132.04	86	50	10	20	10	C5H9NO3
Amino acids, peptides, and analogues	L-Isoleucine 2	Positive	132.06	69	30	10	30	10	C6H13NO2
Amino acids, peptides, and analogues	L-Isoleucine 3	Positive	132.06	57	30	10	40	10	C6H13NO2
Amino acids, peptides, and analogues	L-Alloisoleucine	Positive	132.08	56	30	10	40	10	C6H13NO2
Amino acids, peptides, and analogues	Ornithine	Positive	133	70	30	10	24	10	C5H12N2O2
Amino acids, peptides, and analogues	DL-Asparagine 1	Positive	133.01	87	40	10	13	10	C4H8N2O3
Organic carbonic acids and derivatives	Ureidopropionic acid 2	Positive	133.02	89.9	40	10	12	10	C4H8N2O3
Fatty Acyls	Leucinic acid	Positive	133.03	87	75	10	20	10	C6H12O3
Fatty Acyls	Methylsuccinic acid	Positive	133.04	87	50	10	25	10	C5H8O4
Amino acids, peptides, and analogues	L-Aspartic Acid 1	Positive	134	74	40	10	20	10	C4H7NO4
Amino acids, peptides, and analogues	L-Aspartic Acid 2	Positive	134	69.9	40	10	23	10	C4H7NO4
Imidazopyrimidines	Adenine 1	Positive	136.01	119	70	10	27	10	C5H5N5
Amino acids, peptides, and analogues	Methylcysteine	Positive	136	119	25	10	11	10	C4H9NO2S
Pyridines and derivatives	1-Methylnicotinamide	Positive	137.01	94	70	10	28	10	C7H9N2O+
Benzene and substituted derivatives	Tyramine 1	Positive	138	121	20	10	17	10	C8H11NO
Benzene and substituted derivatives	2-Aminobenzoic acid 1	Positive	138.01	120	25	10	16	10	C7H7NO2
Benzene and substituted derivatives	p-Aminobenzoic acid 1	Positive	138.02	120	25	10	21	10	C7H7NO2
Alkaloids and derivatives	Trigonelline 1	Positive	138.04	94	45	10	29	10	C7H7NO2
Organonitrogen compounds	Spermidine 1	Positive	146.1	112	40	10	20	10	C7H19N3
Organonitrogen compounds	Spermidine 2	Positive	146.1	83.9	40	10	30	10	C7H19N3
Organonitrogen compounds	Spermidine 3	Positive	146.1	72	40	10	20	10	C7H19N3
Amino acids, peptides, and analogues	Isobutyrylglycine	Positive	146.11	72	50	10	22	10	C6H11NO3
Organonitrogen compounds	Acetylcholine 2	Positive	146.12	87	50	10	20	10	C7H16NO2+
Amino acids, peptides, and analogues	4-Guanidinobutanoic acid	Positive	146.12	87.1	25	10	21	10	C5H11N3O2
Amino acids, peptides, and analogues	L-Glutamine 1	Positive	147.1	84	30	10	24	10	C5H10N2O3
Amino acids, peptides, and analogues	L-Glutamine 2	Positive	147.1	56	30	10	39	10	C5H10N2O3
Amino acids, peptides, and analogues	L-Lysine 1	Positive	147.11	130	30	10	15	10	C6H14N2O2
Amino acids, peptides, and analogues	L-Lysine 2	Positive	147.11	84	30	10	25	10	C6H14N2O2
Amino acids, peptides, and analogues	L-Lysine 3	Positive	147.11	67	30	10	32	10	C6H14N2O2
Fatty Acyls	4-Trimethylammoniobutanoic acid	Positive	146.13	87	50	10	20	10	C7H15NO2
Amino acids, peptides, and analogues	L-Glutamic acid	Positive	148.1	84	40	10	22	10	C5H9NO4
Amino acids, peptides, and analogues	L-Methionine 1	Positive	150.1	133	40	10	12	10	C5H11NO2S
Amino acids, peptides, and analogues	L-Methionine 2	Positive	150.1	104	40	10	15	10	C5H11NO2S
Amino acids, peptides, and analogues	L-Methionine 3	Positive	150.1	61	40	10	30	10	C5H11NO2S
Imidazopyrimidines	Guanine 1	Positive	152.1	135	45	10	27	10	C5H5N5O
Amino acids, peptides, and analogues	L-Histidine	Positive	156.1	110.1	50	10	20	10	C6H9N3O2
Amino acids, peptides, and analogues	L-Dihydroorotic acid	Positive	159.1	113.1	30	10	19	10	C5H6N2O4
Azoles	Allantoin 1	Positive	159.11	99	50	10	11	10	C4H6N4O3
Azoles	Allantoin 2	Positive	159.11	116.1	50	10	20	10	C4H6N4O3
Amino acids, peptides, and analogues	DL-2-Aminooctanoic acid 1	Positive	160.1	114.1	70	10	16	10	C8H17NO2
Amino acids, peptides, and analogues	DL-2-Aminooctanoic acid 2	Positive	160.1	55	70	10	21	10	C8H17NO2
Organonitrogen compounds	L-Carnitine 1	Positive	162.1	103	50	10	23	10	C7H16NO3
Organonitrogen compounds	L-Carnitine 2	Positive	162.1	85	50	10	30	10	C7H16NO3
Imidazopyrimidines	7-Methylguanine	Positive	166.15	149.1	45	10	27	10	C6H7N5O
Pyridines and derivatives	Pyridoxamine 1	Positive	169.12	152.1	40	10	17	10	C8H12N2O2
Amino acids, peptides, and analogues	1-Methylhistidine 1	Positive	170.11	124.1	50	10	20	10	C7H11N3O2
Amino acids, peptides, and analogues	1-Methylhistidine 2	Positive	170.11	109.1	50	10	22	10	C7H11N3O2
Amino acids, peptides, and analogues	1-Methylhistidine 3	Positive	170.11	96	50	10	25	10	C7H11N3O2
Amino acids, peptides, and analogues	3-Methylhistidine 2	Positive	170.12	96	50	10	25	10	C7H11N3O2
Amino acids, peptides, and analogues	N2-Acetylornithine 2	Positive	175.1	70	60	10	34	10	C7H14N2O3
Amino acids, peptides, and analogues	L-Arginine 1	Positive	175.11	70	50	10	32	10	C6H14N4O2
Amino acids, peptides, and analogues	L-Arginine 2	Positive	175.11	60	50	10	16	10	C6H14N4O2
Amino acids, peptides, and analogues	Citrulline 1	Positive	176.1	159.1	40	10	14	10	C6H13N3O3
Citrulline	Citrulline 2	Positive	176.1	70	40	10	31	10	C6H13N3O3
Indoles and derivatives	Serotonin	Positive	160.11	115	45	10	31	10	C10H12N2O
Benzene and substituted derivatives	Hippuric acid	Positive	180.1	105.1	70	10	19	10	C9H9NO3
Organonitrogen compounds	Phosphorylcholine 1	Positive	184.12	125.1	50	10	26	10	C5H15NO4P+
Organonitrogen compounds	Phosphorylcholine 2	Positive	184.12	86	50	10	35	10	C5H15NO4P+
Amino acids, peptides, and analogues	N6,N6,N6-Trimethyl-L-lysine	Positive	189.13	84	40	10	29	10	C9H20N2O2
Amino acids, peptides, and analogues	N-Acetylglutamine 2	Positive	189.14	130.1	40	10	17	10	C7H12N2O4
Amino acids, peptides, and analogues	N-Acetylglutamine 3	Positive	189.14	84	40	10	33	10	C7H12N2O4
Amino acids, peptides, and analogues	Homocitrulline	Positive	190.11	173.1	20	10	15	10	C7H15N3O3
Amino acids, peptides, and analogues	N-Acetyl-L-glutamic acid	Positive	190.12	84	40	10	32	10	C7H11NO5
Organooxygen compounds	D-Glucuronic acid	Positive	195.11	85	40	10	30	10	C6H10O7
Benzene and substituted derivatives	Salicyluric acid 2	Positive	196.1	121	30	10	23	10	C9H9NO4
Amino acids, peptides, and analogues	Selenomethionine	Positive	198.12	181.1	30	10	15	10	C5H11NO2 80Se
Amino acids, peptides, and analogues	Symmetric dimethylarginine	Positive	203.11	70	60	10	34	10	C8H18N4O2
Organooxygen compounds	L-Kynurenine 1	Positive	146.1	50	10	20	10	10	C10H12N2O3
Organooxygen compounds	L-Kynurenine 2	Positive	94	50	10	20	10	10	C10H12N2O3
Amino acids, peptides, and analogues	Phosphocreatine	Positive	212.1	114.1	20	10	21	10	C4H10N3O5P
Organooxygen compounds	Pantothenic acid	Positive	220.1	90	80	10	19	10	C9H17NO5
Indoles and derivatives	5-Hydroxy-L-tryptophan 1	Positive	221.1	204.1	50	10	15	10	C11H12N2O3
Indoles and derivatives	5-Hydroxy-L-tryptophan 2	Positive	221.1	134.1	50	10	35	10	C11H12N2O3
Pyrimidine nucleosides	Deoxyuridine	Positive	229.1	113.1	60	10	20	10	C9H12N2O5
Amino acids, peptides, and analogues	Cystine 1	Positive	241.1	152.1	50	10	19	10	C6H12N2O4S2
Amino acids, peptides, and analogues	Cystine 2	Positive	241.1	120.1	50	10	35	10	C6H12N2O4S2
Amino acids, peptides, and analogues	Cystine 3	Positive	241.1	74	50	10	32	10	C6H12N2O4S2
Amino acids, peptides, and analogues	Uridine 1	Positive	245.1	113.1	50	10	15	10	C9H12N2O6
Biotin and derivatives	Biotin 2	Positive	245.11	97	37	10	40	10	C10H16N2O3S
Glycerophospholipids	Glycerophosphocholine	Positive	258.12	104.1	90	10	22	10	C8H20NO6P
Fatty Acyls	Succinylcarnitine	Positive	262.11	85	45	10	29	10	C11H19NO6
Amino acids, peptides, and analogues	Phenylacetylglutamine	Positive	265.1	129.1	50	10	18	10	C13H16N2O4
Purine nucleosides	Adenosine	Positive	268.1	136.1	60	10	25	10	C10H13N5O4
Fatty Acyls	alpha-Linolenic acid 2	Positive	279.1	81	70	10	37	10	C18H30O2
Fatty Acyls	Linoleic acid 1	Positive	281.1	97	70	10	27	18	C18H32O2
Amino acids, peptides, and analogues	Glutathione 1	Positive	308.11	179.1	50	10	18	10	C10H17N3O6S
Amino acids, peptides, and analogues	Glutathione 2	Positive	308.11	162.1	50	10	21	10	C10H17N3O6S
Purine nucleotides	3'-AMP 1	Positive	348.1	136.1	50	10	26	10	C10H14N5O7P
Purine nucleotides	3'-AMP 2	Positive	348.1	119.1	50	10	76	10	C10H14N5O7P
Purine nucleotides	Inosinic acid	Positive	349.1	137.1	50	10	18	10	C10H13N4O8P
Purine nucleotides	Guanosine monophosphate 1	Positive	364.1	152.1	50	10	22	10	C10H14N5O8P
Purine nucleotides	Guanosine monophosphate 2	Positive	364.1	135.1	50	10	65	10	C10H14N5O8P
Pyrimidine nucleotides	Uridine triphosphate	Positive	485.1	97	70	10	48	10	C9H15N2O15P3
Amino acids, peptides, and analogues	Oxidized glutathione 1	Positive	613.2	484.1	80	10	25	10	C20H32N6O12S2
Note：The numbers following the metabolite names represent the numbering of different product ions originating from the same precursor ion.
